# Supplementary material for: Tie-2 regulates endothelial morphological responses to shear stress by FOXO1-triggered autophagy
Source: PLoS One. 2025 May 5;20(5):e0322869. doi: 10.1371/journal.pone.0322869 (PMC12052130; doi:10.1371/journal.pone.0322869)
Supplement: S1 Raw Data — (XLSX) [file pone.0322869.s004.xlsx]

## Sheet: Fig. 1
Fig. 1B	aligned cell (%)
siRNA	flow	replication	aligned cell (%)
control	static	Exp1	42.8571
control	static	Exp2	37.6022
control	static	Exp3	32.6975
control	static	Exp4	33.1361
control	15 dyn/cm^2	Exp1	92.459
control	15 dyn/cm^2	Exp2	95.5836
control	15 dyn/cm^2	Exp3	97.8667
control	15 dyn/cm^2	Exp4	97.7778
Tie2	static	Exp1	42.3256
Tie2	static	Exp2	35.0598
Tie2	static	Exp3	33.2192
Tie2	static	Exp4	35.5172
Tie2	15 dyn/cm^2	Exp1	60.9428
Tie2	15 dyn/cm^2	Exp2	72.9167
Tie2	15 dyn/cm^2	Exp3	74.6356
Tie2	15 dyn/cm^2	Exp4	73.3333
Fig. 1C	means of elongation index
siRNA	flow	replication	elongation index
control	static	Exp1	0.277309
control	static	Exp2	0.279716
control	static	Exp3	0.256269
control	static	Exp4	0.251576
control	15 dyn/cm^2	Exp1	0.515588
control	15 dyn/cm^2	Exp2	0.524491
control	15 dyn/cm^2	Exp3	0.581934
control	15 dyn/cm^2	Exp4	0.619614
Tie2	static	Exp1	0.266302
Tie2	static	Exp2	0.279731
Tie2	static	Exp3	0.263176
Tie2	static	Exp4	0.235749
Tie2	15 dyn/cm^2	Exp1	0.315535
Tie2	15 dyn/cm^2	Exp2	0.342958
Tie2	15 dyn/cm^2	Exp3	0.367571
Tie2	15 dyn/cm^2	Exp4	0.380355

## Sheet: Fig. 2
Fig. 2B	normalized nucler FoxO1 intensity
siRNA	flow	replication	elongation index
control	static	Exp1	1
control	static	Exp2	1
control	static	Exp3	1
control	static	Exp4	1
control	static	Exp5	1
control	static	Exp6	1
control	static	Exp7	1
control	static	Exp8	1
control	15 dyn/cm^2	Exp1	0.619788
control	15 dyn/cm^2	Exp2	0.627807
control	15 dyn/cm^2	Exp3	0.689267
control	15 dyn/cm^2	Exp4	0.641569
control	15 dyn/cm^2	Exp5	0.557176
control	15 dyn/cm^2	Exp6	0.539374
control	15 dyn/cm^2	Exp7	0.499245
control	15 dyn/cm^2	Exp8	0.494198
Tie2	static	Exp1	0.903656
Tie2	static	Exp2	0.883705
Tie2	static	Exp3	0.98658
Tie2	static	Exp4	0.936055
Tie2	static	Exp5	0.993384
Tie2	static	Exp6	0.955911
Tie2	static	Exp7	0.984985
Tie2	static	Exp8	0.966819
Tie2	15 dyn/cm^2	Exp1	0.819569
Tie2	15 dyn/cm^2	Exp2	0.959918
Tie2	15 dyn/cm^2	Exp3	0.85988
Tie2	15 dyn/cm^2	Exp4	0.86908
Tie2	15 dyn/cm^2	Exp5	0.794863
Tie2	15 dyn/cm^2	Exp6	0.767076
Tie2	15 dyn/cm^2	Exp7	0.785725
Tie2	15 dyn/cm^2	Exp8	0.680215

## Sheet: Fig. 3
Fig. 3B	aligned cell (%)
siRNA	flow	replication	aligned cell (%)
control	static	Exp1	29.479
control	static	Exp2	36.1702
control	static	Exp3	33.3333
control	static	Exp4	35.2765
control	static	Exp5	32.9962
control	static	Exp6	27.8732
control	static	Exp7	29.878
control	static	Exp8	35.0917
control	static	Exp9	33.1288
control	static	Exp10	34.1102
control	15 dyn/cm^2	Exp1	69.2584
control	15 dyn/cm^2	Exp2	69.2951
control	15 dyn/cm^2	Exp3	95.4248
control	15 dyn/cm^2	Exp4	96.1019
control	15 dyn/cm^2	Exp5	76.9231
control	15 dyn/cm^2	Exp6	84.3403
control	15 dyn/cm^2	Exp7	78.4539
control	15 dyn/cm^2	Exp8	78.8764
control	15 dyn/cm^2	Exp9	86.1364
control	15 dyn/cm^2	Exp10	86.9295
FoxO1	static	Exp1	32.0186
FoxO1	static	Exp2	31.8078
FoxO1	static	Exp3	33.5526
FoxO1	static	Exp4	35.462
FoxO1	static	Exp5	32.9238
FoxO1	static	Exp6	31.9285
FoxO1	static	Exp7	33.5155
FoxO1	static	Exp8	38.7352
FoxO1	static	Exp9	35.0379
FoxO1	static	Exp10	28.0851
FoxO1	15 dyn/cm^2	Exp1	36.7251
FoxO1	15 dyn/cm^2	Exp2	31.7829
FoxO1	15 dyn/cm^2	Exp3	81.3423
FoxO1	15 dyn/cm^2	Exp4	77.6521
FoxO1	15 dyn/cm^2	Exp5	61.7886
FoxO1	15 dyn/cm^2	Exp6	65.848
FoxO1	15 dyn/cm^2	Exp7	58.42
FoxO1	15 dyn/cm^2	Exp8	49.9083
FoxO1	15 dyn/cm^2	Exp9	59.3023
FoxO1	15 dyn/cm^2	Exp10	52.381
Fig. 3C	means of elongation index
siRNA	flow	replication	elongation index
control	static	Exp1	0.262665
control	static	Exp2	0.256959
control	static	Exp3	0.275965
control	static	Exp4	0.27192
control	static	Exp5	0.24307
control	static	Exp6	0.238062
control	static	Exp7	0.284382
control	static	Exp8	0.284587
control	static	Exp9	0.292136
control	static	Exp10	0.281512
control	15 dyn/cm^2	Exp1	0.350887
control	15 dyn/cm^2	Exp2	0.347441
control	15 dyn/cm^2	Exp3	0.55309
control	15 dyn/cm^2	Exp4	0.579105
control	15 dyn/cm^2	Exp5	0.37148
control	15 dyn/cm^2	Exp6	0.40443
control	15 dyn/cm^2	Exp7	0.423577
control	15 dyn/cm^2	Exp8	0.430842
control	15 dyn/cm^2	Exp9	0.444977
control	15 dyn/cm^2	Exp10	0.451686
FoxO1	static	Exp1	0.233158
FoxO1	static	Exp2	0.241436
FoxO1	static	Exp3	0.256726
FoxO1	static	Exp4	0.251109
FoxO1	static	Exp5	0.226858
FoxO1	static	Exp6	0.218931
FoxO1	static	Exp7	0.256724
FoxO1	static	Exp8	0.264494
FoxO1	static	Exp9	0.251528
FoxO1	static	Exp10	0.250774
FoxO1	15 dyn/cm^2	Exp1	0.262336
FoxO1	15 dyn/cm^2	Exp2	0.251217
FoxO1	15 dyn/cm^2	Exp3	0.411482
FoxO1	15 dyn/cm^2	Exp4	0.384946
FoxO1	15 dyn/cm^2	Exp5	0.304015
FoxO1	15 dyn/cm^2	Exp6	0.302641
FoxO1	15 dyn/cm^2	Exp7	0.297185
FoxO1	15 dyn/cm^2	Exp8	0.282019
FoxO1	15 dyn/cm^2	Exp9	0.295272
FoxO1	15 dyn/cm^2	Exp10	0.295891

## Sheet: Fig. 4
Fig. 4B	LC3B area per cell (μm2)
siRNA	flow	replication	LC3B area
control	static	Exp1	4.1227
control	static	Exp2	4.523
control	static	Exp3	6.49579
control	static	Exp4	6.81987
control	static	Exp5	7.39187
control	static	Exp6	6.51214
control	static	Exp7	9.95966
control	static	Exp8	5.15115
control	15 dyn/cm^2	Exp1	26.1597
control	15 dyn/cm^2	Exp2	15.9834
control	15 dyn/cm^2	Exp3	18.3159
control	15 dyn/cm^2	Exp4	13.3353
control	15 dyn/cm^2	Exp5	29.4333
control	15 dyn/cm^2	Exp6	71.221
control	15 dyn/cm^2	Exp7	51.195
control	15 dyn/cm^2	Exp8	25.2116
Tie2	static	Exp1	5.90927
Tie2	static	Exp2	7.49538
Tie2	static	Exp3	6.21436
Tie2	static	Exp4	8.57929
Tie2	static	Exp5	5.53815
Tie2	static	Exp6	4.3157
Tie2	static	Exp7	6.76932
Tie2	static	Exp8	3.30649
Tie2	15 dyn/cm^2	Exp1	18.0268
Tie2	15 dyn/cm^2	Exp2	14.2189
Tie2	15 dyn/cm^2	Exp3	12.4926
Tie2	15 dyn/cm^2	Exp4	13.8977
Tie2	15 dyn/cm^2	Exp5	21.6635
Tie2	15 dyn/cm^2	Exp6	14.6386
Tie2	15 dyn/cm^2	Exp7	19.1325
Tie2	15 dyn/cm^2	Exp8	12.91
FoxO1	static	Exp1	2.52932
FoxO1	static	Exp2	3.71872
FoxO1	static	Exp3	3.45555
FoxO1	static	Exp4	4.24451
FoxO1	static	Exp5	13.7184
FoxO1	static	Exp6	6.22634
FoxO1	static	Exp7	12.0332
FoxO1	static	Exp8	6.05503
FoxO1	15 dyn/cm^2	Exp1	17.5995
FoxO1	15 dyn/cm^2	Exp2	14.0156
FoxO1	15 dyn/cm^2	Exp3	10.4043
FoxO1	15 dyn/cm^2	Exp4	10.386
FoxO1	15 dyn/cm^2	Exp5	21.9294
FoxO1	15 dyn/cm^2	Exp6	12.8082
FoxO1	15 dyn/cm^2	Exp7	25.2279
FoxO1	15 dyn/cm^2	Exp8	10.101
Fig. 4D	LC3B area per cell (μm2)
Treatment	replication	LC3B area
vehicle	Exp1	17.0583
vehicle	Exp2	14.3077
vehicle	Exp3	18.0342
vehicle	Exp4	12.4562
vehicle	Exp5	4.68517
vehicle	Exp6	4.97618
vehicle	Exp7	5.37497
vehicle	Exp8	6.6536
vehicle	Exp9	5.62998
vehicle	Exp10	6.33729
vehicle	Exp11	8.41382
vehicle	Exp12	4.72178
Angpt1	Exp1	11.6175
Angpt1	Exp2	11.4004
Angpt1	Exp3	10.4348
Angpt1	Exp4	9.06373
Angpt1	Exp5	3.61517
Angpt1	Exp6	3.6871
Angpt1	Exp7	3.8091
Angpt1	Exp8	4.43441
Angpt1	Exp9	3.19422
Angpt1	Exp10	3.67757
Angpt1	Exp11	4.74087
Angpt1	Exp12	4.01531
Fig. 4F	nuclear FoxO1 intensity
siRNA	treatment	replication	nuclear FoxO1 intensity
control	vehicle	Exp1	26.0405
control	vehicle	Exp2	27.496
control	vehicle	Exp3	26.4369
control	vehicle	Exp4	25.6537
control	Angpt1	Exp1	14.748
control	Angpt1	Exp2	14.6849
control	Angpt1	Exp3	13.9173
control	Angpt1	Exp4	15.1346
Tie2	vehicle	Exp1	34.7208
Tie2	vehicle	Exp2	33.728
Tie2	vehicle	Exp3	29.8106
Tie2	vehicle	Exp4	33.1027
Tie2	Angpt1	Exp1	31.523
Tie2	Angpt1	Exp2	32.5462
Tie2	Angpt1	Exp3	33.4818
Tie2	Angpt1	Exp4	34.2492

## Sheet: Fig. 5
Fig. 5B	LC3B -II levels
siRNA	replication	relative LC3B-II/α-Tubulin
control	Exp1	0.971409
control	Exp2	1.02859
control	Exp3	0.926752
control	Exp4	1.07325
Atg5	Exp1	0.518973
Atg5	Exp2	0.71387
Atg5	Exp3	0.494951
Atg5	Exp4	0.619432
Fig. 5D	aligned cell (%)
siRNA	flow	replication	aligned cell (%)
control	static	Exp1	34.0206
control	static	Exp2	32.1782
control	static	Exp3	31.9635
control	static	Exp4	31.6456
control	static	Exp5	33.2665
control	static	Exp6	33.3984
control	15 dyn/cm^2	Exp1	80.1347
control	15 dyn/cm^2	Exp2	67.2862
control	15 dyn/cm^2	Exp3	72.8863
control	15 dyn/cm^2	Exp4	89.6811
control	15 dyn/cm^2	Exp5	83.9931
control	15 dyn/cm^2	Exp6	86.6554
Atg5	static	Exp1	32.8125
Atg5	static	Exp2	27.451
Atg5	static	Exp3	26.383
Atg5	static	Exp4	33.3333
Atg5	static	Exp5	32.879
Atg5	static	Exp6	34.918
Atg5	15 dyn/cm^2	Exp1	45.2941
Atg5	15 dyn/cm^2	Exp2	46.4037
Atg5	15 dyn/cm^2	Exp3	53.1172
Atg5	15 dyn/cm^2	Exp4	77.907
Atg5	15 dyn/cm^2	Exp5	69.6721
Atg5	15 dyn/cm^2	Exp6	81.4145
Fig. 5E	means of elongation index
siRNA	flow	replication	elongation index
control	static	Exp1	0.296259
control	static	Exp2	0.29519
control	static	Exp3	0.280947
control	static	Exp4	0.28867
control	static	Exp5	0.28184
control	static	Exp6	0.283225
control	15 dyn/cm^2	Exp1	0.41114
control	15 dyn/cm^2	Exp2	0.356925
control	15 dyn/cm^2	Exp3	0.382769
control	15 dyn/cm^2	Exp4	0.471057
control	15 dyn/cm^2	Exp5	0.416303
control	15 dyn/cm^2	Exp6	0.424317
Atg5	static	Exp1	0.302491
Atg5	static	Exp2	0.288335
Atg5	static	Exp3	0.31065
Atg5	static	Exp4	0.28818
Atg5	static	Exp5	0.305359
Atg5	static	Exp6	0.276514
Atg5	15 dyn/cm^2	Exp1	0.33989
Atg5	15 dyn/cm^2	Exp2	0.356424
Atg5	15 dyn/cm^2	Exp3	0.357534
Atg5	15 dyn/cm^2	Exp4	0.446303
Atg5	15 dyn/cm^2	Exp5	0.407723
Atg5	15 dyn/cm^2	Exp6	0.448157
